# Supplementary material for: Health Warnings on Alcoholic Beverages: Perceptions of the Health Risks and Intentions towards Alcohol Consumption
Source: PLoS One. 2016 Apr 22;11(4):e0153027. doi: 10.1371/journal.pone.0153027 (PMC4841515; doi:10.1371/journal.pone.0153027)
Supplement: S6 File — (XLSX) [file pone.0153027.s006.xlsx]

## Sheet: Study Data_Apr 2016.
Warning_Label	Fear	Think_Health_Risks	Reduce_Alcohol_Consumption	Quit_Alcohol_Consumption
1	3	6	3	1.5
1	1	4	1	1
1	1.5	2	1	1
1	1	2	2	2
1	3.5	2	2	2
1	1.5	2.5	1	2
1	1.5	2	2.5	1.5
1	1	2	1	1
1	1	3	1	1
1	1	2	1	1
1	3.5	3.5	3.5	2.5
1	2	3	2.5	2.5
1	3.5	2	3.5	3
1	2.5	3	3.5	2
1	4.5	5	2	1
1	2.5	1.5	1	1
1	2	5	4	2
1	1	1	1	1
1	3	2	2.5	1.5
1	1.5	1.5	2	2
2	2	2	2	2
2	4	5	2.5	2
2	5	5	3	2
2	2.5	3.5	3.5	2
2	4	4	3.5	4
2	4	7	4	2.5
2	1	1	1.5	1
2	1.5	1.5	2	1.5
2	2.5	3.5	2	2
2	1.5	4	3.5	2.5
2	2	1.5	2	1
2	2.5	5	5	3
2	1.5	3.5	1.5	2
2	5	5.5	5.5
2	6	7	5	4.5
2	1.5	4	1	1
2	4	4.5	3	2
2	3	5	2	2
2		7
2	3.5	3	3.5	3
3	5	6
3	3	3	1.5	1
3	5	6.5	5	4
3	5.5	4.5	4.5	3
3	5.5	5	5.5	3.5
3	3	4.5	3	2
3	5	7	3.5	3
3	2	1	1	1
3	4.5	5.5	4	2.5
3	1.5	5	1	1
3	2	2	2	2
3	3	5.5	2.5	1.5
3	5	5	5	4.5
3	2	2.5	2	2
3	5	5	3	2.5
3	2.5	3	2.5	1.5
3	5	4	4	3.5
3	4	5	5.5	3.5
3	5	5.5	1	1
3	4.5	5.5	2	2.5
